# Supplementary material for: Context-dependent variability in blue whale acoustic behaviour
Source: R Soc Open Sci. 2018 Aug 8;5(8):180241. doi: 10.1098/rsos.180241 (PMC6124089; doi:10.1098/rsos.180241)
Supplement: Blue whale GEE - R code [file rsos180241supp4.R]

# Context-dependent variability in blue whale acoustic behaviour 
# Lewis, et al. 2018
# Royal Society Open Science

# Using Generalized Estimating Equations (GEEs) 
# to quantify how blue whale call rates vary with respect to different contexts, 
# including Location, Season, Behaviour, and Time-of-day

#load packages
require(MRSea)
library(geepack)

#read in binned behavioral data (using 12 min bins)
#grouping factor will be deployment ID code (format: date_timeon)
bmdata = read.csv("BmBehaviourAll_binned12.csv",header=T)

#ensure that Year & Month are factors 
bmdata$Year = as.factor(bmdata$Year)
bmdata$Month = as.factor(bmdata$Month)

#run GEEs separately for each call type

#singular A
Agee <- geeglm(ARate ~ factor(domBehaviour) +factor(Location)+
                    factor(Season) + factor(TOD),corstr="ar1",
                  data=bmdata, id=DeployID, family=poisson(link="log"),
                  waves=Interval)
summary(Agee)

#singular B
Bgee <- geeglm(BRate ~ factor(domBehaviour) +factor(Location)+
                 factor(Season) + factor(TOD),corstr="ar1",
               data=bmdata, id=DeployID, family=poisson(link="log"),
               waves=Interval)
summary(Bgee)

#D calls
Dgee <- geeglm(DRate ~ factor(domBehaviour) +factor(Location)+
                 factor(Season) + factor(TOD),corstr="ar1",
               data=bmdata, id=DeployID, family=poisson(link="log"),
               waves=Interval)
summary(Dgee)

#Phrases
Phrasegee <- geeglm(PhraseRate ~ factor(domBehaviour) +factor(Location)+
                 factor(Season) + factor(TOD),corstr="ar1",
               data=bmdata, id=DeployID, family=poisson(link="log"),
               waves=Interval)
summary(Phrasegee)
